# Supplementary material for: Sub PPM Detection of NO2 Using Strontium Doped Bismuth Ferrite Nanostructures
Source: Micromachines (Basel). 2023 Mar 12;14(3):644. doi: 10.3390/mi14030644 (PMC10058199; doi:10.3390/mi14030644)
Supplement: Supplementary file 1 [file micromachines-14-00644-s001.zip]

Archive with 1 entries (1 files):
- micromachines-2279578-supplementary.docx
